# Supplementary material for: The Prevalence of Species and Strains in the Human Microbiome: A Resource for Experimental Efforts
Source: PLoS One. 2014 May 14;9(5):e97279. doi: 10.1371/journal.pone.0097279 (PMC4020798; doi:10.1371/journal.pone.0097279)
Supplement: Table S3 — Relative abundance of generas for all body sites (16 S). The 16 S data was generated as previously described [9], [10]. The abundance of an OTU was divided by the total abundance of that sample to obtain the relative abundance of each OTU in each sample. The relative abundance is presented as a percentage. (XLSX) [file pone.0097279.s013.xlsx]

## Sheet: 16s.txt
Supplementary Table 3: Relative abundance of generas for all body sites (16S) The 16S data was generated as previously described [9, 10]. The abundance of an OTU was divided by the total abundance of that sample to obtain the relative abundance of each OTU in each sample. The relative abundance is presented as a percentage.
	Anterior nares - SRS011105	Anterior nares - SRS011263	Anterior nares - SRS011397	Anterior nares - SRS012663	Anterior nares - SRS013155	Anterior nares - SRS013269	Anterior nares - SRS013637	Anterior nares - SRS014901	Anterior nares - SRS015269	Anterior nares - SRS015450	Anterior nares - SRS015640	Anterior nares - SRS015752	Anterior nares - SRS015937	Anterior nares - SRS015996	Anterior nares - SRS016033	Anterior nares - SRS016188	Anterior nares - SRS016292	Anterior nares - SRS016513	Anterior nares - SRS016581	Anterior nares - SRS016752	Anterior nares - SRS017044	Anterior nares - SRS017156	Anterior nares - SRS017244	Anterior nares - SRS017451	Anterior nares - SRS017697	Anterior nares - SRS017820	Anterior nares - SRS018312	Anterior nares - SRS018463	Anterior nares - SRS018585	Anterior nares - SRS018671	Anterior nares - SRS018784	Anterior nares - SRS019215	Anterior nares - SRS019986	Anterior nares - SRS020232	Anterior nares - SRS020386	Anterior nares - SRS020905	Anterior nares - SRS046973	Anterior nares - SRS050025	Anterior nares - SRS051613	Anterior nares - SRS052590	Anterior nares - SRS058213	Buccal mucosa - SRS011247	Buccal mucosa - SRS013506	Buccal mucosa - SRS013711	Buccal mucosa - SRS013825	Buccal mucosa - SRS014126	Buccal mucosa - SRS014890	Buccal mucosa - SRS015040	Buccal mucosa - SRS015154
Abiotrophia	0	0	0	0	0	0.130284	0	0.117336	0	0.0167813	0	0	0	0	0.485151	0.0292013	0	0	0	0	0	0	0.380729	0.392453	0	0.130095	0	0.0429123	0.606061	0	0	0	0	0.0168265	0	0	0	0.722927	0	0	0	0.12549	0.144788	0.214494	0.166861	0	0.467995	0.310305	0.0349834
Acetanaerobacterium	0	0	0	0	0	0	0	0	0	0	0	0	0	0	0	0	0	0	0	0	0	0	0	0	0	0	0	0	0	0	0	0	0	0	0	0	0	0	0	0	0	0	0	0	0	0	0	0	0
Acetitomaculum	0	0	0	0	0	0	0	0	0	0	0	0	0	0	0	0	0	0	0	0	0	0	0	0	0	0	0	0	0	0	0	0	0	0	0	0	0	0	0	0	0	0	0	0	0	0	0	0	0
Acetivibrio	0	0.0291036	0	0	0	0	0	0	0	0	0	0	0	0	0	0	0	0	0	0	0	0	0	0	0	0	0	0	0	0	0	0	0	0	0	0.0887049	0	0	0	0	0	0	0	0	0	0	0	0	0
Achromobacter	0	0	0	0	0	0	0	0	0	0	0	0	0	0	0	0	0	0	0	0	0	0	0	0	0	0	0	0	0	0	0	0	0	0	0	0	0	0	0	0	0	0	0	0	0	0	0	0	0
Acidaminococcus	0	0	0	0	0	0	0	0	0	0	0	0	0	0	0	0	0	0	0	0	0	0	0	0	0	0	0	0	0	0	0	0	0	0	0	0	0	0	0	0	0	0	0	0	0	0	0	0	0
Acidovorax	0	0	0	0	0	0	0.0591628	0	0	0	0	0	0	0	0	0	0	0	0	0	0	0	0	0	0	0	0.114745	0	0	0	0	0	0	0.033653	0	0	0	0	0	0	0	0	0	0	0	0	0	0.0163319	0.0349834
Acinetobacter	0	0.116414	0.0432401	0	0.0574383	0	0	0.308008	0	0.100688	0	0	0	0.057612	0.0294031	0	0.028551	0	0	0.10101	0	0	0	0	0	0	0	0	0	0	0	0.289561	0	0	0.0435793	0	0.0572656	0	0.143246	0	0.129348	0	0	0	0	0	0	0.0163319	0
Actinobacillus	0.0859845	0	0	0	0	0	0.0887443	0.0440012	0	0	0	0	0	0	0.117612	0	0	0	0	0	0	0	0.102504	0.135849	0	0.130095	0	0	0	0	0	0	0	0	0	0	0	0.103275	0	0	0	1.85098	5.51802	0.0612839	2.38612	0.245736	0.498188	1.8945	0.157425
Actinobaculum	0	0	0	0	0	0	0	0	0	0	0	0	0	0	0	0	0	0	0	0	0	0	0	0	0	0	0	0	0	0	0	0	0	0	0	0	0	0	0	0	0	0	0	0	0	0	0	0	0
Actinomyces	0.0286615	0	0	0.0430725	0	0	0.266233	0.146671	0.0286821	0.0839067	0	0.114482	0.250516	0	1.95531	0.131406	0.0856531	0	0.305603	0.0577201	0.0432028	0	0.102504	0.362264	0.0574878	0	0	0	0.0721501	0.0862813	0.0860338	0.593601	0	0.033653	0.0871586	0.162626	0.114531	0.678666	0.0572984	0	0.301811	0.486275	1.14221	4.76482	0.51727	0.0722752	1.40399	1.92716	3.32342
Actinoplanes	0	0	0	0	0	0	0	0	0	0	0	0	0	0	0	0	0	0	0	0	0	0	0	0	0	0	0	0	0.02886	0	0	0	0	0	0	0	0	0	0	0	0	0	0	0	0	0	0	0	0
Adhaeribacter	0	0	0	0	0	0	0	0	0	0	0	0	0	0	0	0	0	0	0	0	0	0	0	0.045283	0	0	0	0	0	0	0	0	0	0	0	0	0	0	0	0	0	0	0	0	0	0	0	0	0
Aerococcus	0	0	0	0	0	0	0	0	0	0	0	0	0	0	0.0588062	0	0	0	0	0	0	0	0	0	0	0	0	0	0	0.158182	0	0	0	0	0	0	0	0	0	0	0	0	0	0	0	0	0	0	0
Aeromicrobium	0	0	0	0	0	0	0	0	0	0	0	0	0	0	0	0	0.0428266	0	0	0	0	0	0	0	0	0	0	0	0	0	0	0	0	0	0	0	0	0	0	0	0	0	0	0	0	0	0	0	0
Afipia	0	0.0436554	0	0.028715	0	0	0	0	0	0.0167813	0	0	0	0	0	0	0	0	0	0	0	0	0	0	0	0	0	0	0	0	0	0	0	0.0168265	0	0	0	0.0295072	0	0	0	0	0	0	0	0	0	0	0
Aggregatibacter	0	0	0	0	0	0	0.147907	0.0293341	0	0	0	0	0	0	0.27933	0	0	0	0	0	0	0	0	0.392453	0	0	0	0	0.02886	0	0	0	0	0	0	0	0	0	0	0	0	0.0156863	0	0.0919258	0	0	0.0754831	0.0326637	0.0349834
Akkermansia	0	0	0	0	0	0	0	0	0	0	0	0	0	0	0	0	0	0	0	0	0	0	0	0	0	0	0	0	0	0	0	0	0	0	0	0	0	0	0	0	0	0	0	0	0	0	0	0	0
Alistipes	0	0	0	0.028715	0	0	0.118326	0	0	0	0	0	0	0	0.0294031	0	0	0	0	0	0	0.077232	0	0	0.100604	0	0	0	0	0	0	0	0	0	0	0.887049	0	0	0.229194	0	0	0	0.0965251	0	0	0	0.0603865	0	0
Allisonella	0	0	0	0	0	0	0	0	0	0	0	0	0	0	0	0	0	0	0	0	0	0	0	0	0	0	0	0	0	0	0	0	0	0	0	0	0	0	0	0	0	0	0	0	0	0	0	0	0
Alloscardovia	0	0	0	0	0	0	0	0	0	0	0	0	0	0	0	0	0	0	0	0	0	0	0	0	0	0	0	0	0	0	0	0	0	0	0	0	0	0	0	0	0	0	0	0	0	0	0	0	0
Alysiella	0	0	0	0	0	0	0	0	0	0	0	0	0	0	0	0	0	0	0	0	0	0	0	0	0	0	0	0	0	0	0	0	0	0	0	0	0	0	0	0	0	0	0	0	0	0	0	0	0
Anaerococcus	0	2.15367	1.32603	0.947595	1.57955	0.246091	2.29256	4.01877	0.444572	0.822286	0.156919	1.84602	1.03154	0.388881	0.0588062	2.64272	0	3.5905	0	2.3088	2.56336	0.231696	1.1129	3.13962	0	0.433651	0	0.629381	0.836941	1.88381	1.86407	0	3.83415	2.01918	2.16444	0	1.01646	6.78666	0.0572984	0	3.08997	0	0	0	0	0	0	0	0
Anaerofilum	0	0	0	0	0	0	0	0	0	0	0	0	0	0	0	0	0	0	0	0	0	0	0	0	0	0	0	0	0	0	0	0	0	0	0	0	0	0	0	0	0	0	0	0	0	0	0	0	0
Anaerofustis	0	0	0	0	0	0	0	0	0	0	0	0	0	0	0	0	0	0	0	0	0	0	0	0	0	0	0	0	0	0	0	0	0	0	0	0	0	0	0	0	0	0	0	0	0	0	0	0	0
Anaeroglobus	0	0	0	0	0	0	0	0	0	0	0	0	0	0	0	0	0	0	0	0	0	0	0	0	0	0	0	0	0	0	0	0	0	0	0	0	0	0	0	0	0	0	0	0	0	0	0	0	0
Anaeroplasma	0	0	0	0	0	0	0	0	0	0	0	0	0	0	0	0	0	0	0	0	0	0	0	0	0	0	0	0	0	0	0	0	0	0	0	0	0	0	0	0	0	0	0	0	0	0	0	0	0
Anaerostipes	0	0.0291036	0	0	0	0	0	0	0	0	0	0	0	0	0	0	0	0	0	0	0.0432028	0	0	0	0.100604	0	0	0	0	0	0	0	0	0	0	0.162626	0	0	0	0	0	0	0	0	0	0	0	0	0
Anaerotruncus	0	0	0	0	0	0	0	0	0	0	0	0	0	0	0	0	0	0	0	0	0	0	0	0	0	0	0	0	0	0	0	0	0	0	0	0	0	0	0	0	0	0	0	0	0	0	0	0	0
Anaerovorax	0	0	0	0	0	0	0	0	0	0	0	0	0	0	0	0	0	0	0	0	0	0	0	0	0	0	0	0	0	0	0	0	0	0	0	0	0	0	0	0	0	0	0	0	0	0	0.0452899	0	0
Aquabacterium	0	0	0	0	0	0	0.0591628	0	0	0	0	0	0	0	0	0	0	0	0	0	0.0864055	0	0	0	0	0	0.0573723	0	0	0	0	0	0	0	0.0435793	0.0887049	0	0	0	0	0	0	0	0	0	0.0578202	0	0	0
Arcanobacterium	0	0	0	0	0	0	0	0	0	0	0	0	0	0	0	0	0	0	0	0	0	0	0	0	0	0	0	0	0	0	0	0	0	0	0	0	0	0	0	0	0	0	0	0	0	0	0	0	0
Arcobacter	0	0	0	0	0	0	0	0	0	0	0	0	0	0	0	0	0	0	0	0	0	0	0	0	0	0	0	0	0	0	0	0	0	0	0	0	0	0	0	0	0	0	0	0	0	0	0.0301932	0	0
Arthrobacter	0	0	0	0	0	0	0	0	0	0	0	0	0	0	0	0	0	0	0	0	0	0	0	0	0	0	0	0.0429123	0	0	0	0	0	0	0	0	0	0	0	0	0	0	0	0	0	0	0	0	0
Asaccharobacter	0	0	0	0	0	0	0	0	0	0	0	0	0	0	0	0	0	0	0	0	0	0	0	0	0	0	0	0	0	0	0	0	0	0	0	0	0	0	0	0	0	0	0	0	0	0	0	0	0
Asteroleplasma	0	0	0	0	0	0	0	0	0	0	0	0	0	0	0	0	0	0	0	0	0	0	0	0	0	0	0	0	0	0	0	0	0	0	0	0	0	0	0	0	0	0	0	0	0	0	0	0	0
Atopobium	0	0	0	0	0	0	0	0	0	0	0	0	0	0	0	0.0292013	0	0	0	0	0	0.077232	0	0.090566	0	0	0.0573723	0	0	0	0.0286779	0	0	0	0	0	0	0.0590145	0	0	0	0.0627451	0.0482625	0.47495	0.0333723	0	0	0.0163319	0
Azohydromonas	0	0	0	0	0	0	0	0	0	0	0	0	0	0	0	0	0	0	0	0	0	0	0	0	0	0	0	0	0.04329	0	0	0	0	0	0	0	0	0	0	0	0	0	0	0	0	0	0	0	0
Bacillus	0	0	0	0	0	0	0	0	0	0	0	0	0	0	0	0	0	0	0	0	0	0	0	0	0.0574878	0	0.0573723	0.0429123	0	0	0.0430169	0	0	0	0.0871586	0	0	0	0	0	0	0	0	0	0	0	0	0	0
Bacteroides	0	0.960419	0	0.0717875	0.847214	0.246091	0.0591628	0.352009	0.243798	0.0671254	0.042796	0	0	0.028806	0.147016	0.043802	0.028551	0	0.203735	0.10101	0.288018	0.741427	0.46859	0.135849	0.862317	0	0	0	0	0	0.0286779	0.144781	0.0445831	0	0.130738	6.03193	0.0572656	0	0	1.13881	0	0.109804	0.225225	0.245136	0.617387	0.0578202	0.0905797	0	0.0349834
Barnesiella	0	0.0291036	0	0	0.157955	0	0	0	0	0	0	0	0	0	0	0	0	0	0	0	0	0	0	0	0.100604	0	0	0	0	0	0	0	0.014861	0	0	0	0	0	0	0	0	0	0	0	0	0	0	0	0
Bergeriella	0	0	0	0	0	0	0	0	0	0	0	0	0	0	0	0	0	0	0	0	0	0	0	0	0	0	0	0	0	0	0	0	0	0	0	0	0	0	0	0	0	0	0	0	0	0	0	0	0
Bifidobacterium	0	0	0	0	0	0	0	0.0733353	0	0	0	0	0.221043	0	0	0	0	0	0	0	0	0	0	0	0	0	0	0	0	0	0	0.173737	0	0	0	0.162626	0	0	0	0	0	0	0	0	0	0	0	0	0
Blastomonas	0	0	0	0	0	0	0	0	0	0.0335627	0	0	0	0	0.0294031	0	0	0	0	0	0	0	0	0	0	0	0	0	0	0	0	0	0	0	0	0	0	0	0	0	0	0	0	0	0	0	0	0	0
Blautia	0	0.072759	0	0	0	0	0	0.161338	0	0	0.0285307	0	0	0.028806	0.176419	0.0292013	0	0	0	0.0577201	0	0	0	0	0.143719	0	0	0	0	0	0	0	0	0	0.0435793	0.0887049	0	0	0	0	0	0	0	0	0	0	0	0	0
Bordetella	0	0	0	0	0	0	0	0	0	0	0	0	0	0	0	0	0	0	0	0	0	0	0	0	0	0	0	0	0	0	0	0	0	0	0	0	0	0	0	0	0	0	0	0	0	0	0	0	0
Brachybacterium	0	0	0	0	0	0	0	0	0	0	0	0	0	0	0	0	0	0	0	0	0	0	0	0	0	0	0	0	0	0	0	0	0	0.0168265	0	0	0	0	0	0	0	0	0	0	0	0	0	0	0
Brachymonas	0	0	0	0	0	0	0	0	0	0	0	0	0	0	0	0	0	0	0	0	0	0	0	0	0	0	0	0	0	0	0	0	0	0	0	0	0	0	0	0	0	0	0	0	0	0.0578202	0	0.0163319	0
Brachyspira	0	0	0	0	0	0	0	0	0	0	0	0	0	0	0	0	0	0	0	0	0	0	0	0	0	0	0	0	0	0	0	0	0	0	0	0	0	0	0	0	0	0	0	0	0	0	0	0	0
Bradyrhizobium	0	0	0	0	0	0	0	0	0	0.0167813	0	0.0429307	0	0	0	0	0	0	0	0	0.0864055	0	0	0	0	0	0	0.0429123	0.02886	0	0	0.0434342	0	0	0	0	0	0	0	1.0157	0	0	0	0	0	0	0	0	0
Brevibacillus	0	0	0	0	0	0	0	0	0	0	0	0	0	0	0	0	0	0	0	0	0	0	0	0	0	0	0	0	0	0	0	0	0	0.0168265	0	0	0	0	0	0	0	0	0	0	0	0	0	0	0
Brevibacterium	0	0	0	0	0	0	0	0	0	0	0	0	0	0	0	0	0	0	0	0	0	0	0	0	0	0	0	0	0.0865801	0	0	0	0	0	0	0	0	0	0	0	0	0	0	0	0	0	0	0	0
Brevundimonas	0	0.0291036	0	0	0	0	0	0	0	0	0	0	0	0.028806	0	0	0	0	0	0	0	0	0	0	0	0	0.114745	0	0.04329	0	0	0.144781	0	0	0	0	0	0	0	0	0	0	0	0	0	0	0	0	0
Bulleidia	0	0	0	0	0	0	0	0	0	0	0	0	0	0	0	0	0	0	0	0	0	0	0	0	0	0	0	0	0	0	0	0	0	0	0	0	0	0	0	0	0	0	0	0	0	0	0	0	0
Burkholderia	0	0.0436554	0	0.05743	0	0	0	0	0	0	0	0	0	0	0	0	0	0	0.101868	0	0	0	0	0	0	0	0	0	0	0	0	0	0	0	0	0	0	0	0	0	0	0	0	0	0	0	0	0	0
Buttiauxella	0	0	0	0	0	0	0.118326	0	0	0	0	0	0	0	0	0	0	0	0	0	0	0	0	0	0	0	0	0	0	0	0	0	0	0	0	0	0	0	0	0	0	0	0	0	0	0	0	0	0
Butyricicoccus	0	0	0	0	0	0	0.0887443	0	0	0	0	0	0	0	0.0588062	0	0	0	0	0	0	0.154464	0	0	0	0	0	0	0	0	0	0	0	0	0	0	0	0	0	0	0	0	0	0	0	0	0	0	0
Butyricimonas	0	0	0	0	0	0	0	0	0	0	0	0	0	0	0	0	0	0	0	0	0	0	0	0	0	0	0	0	0	0	0	0	0	0	0	0	0	0	0	0	0	0	0	0	0	0	0	0	0
Butyrivibrio	0	0	0	0	0	0	0	0	0	0	0	0	0	0	0	0	0	0	0	0	0	0	0	0	0	0	0	0	0	0	0	0	0	0	0	0	0	0	0	0	0	0	0	0.0919258	0	0	0	0	0
Campylobacter	0	0	0	0	0.100517	0	0	0	0	0	0.0570613	0	0	0	0	0.43802	0	0	0	0.41847	0	0.077232	0	0	0	0	0	0	0	0.115042	0	0	0	2.60811	0.0435793	0	0	0.0885217	0	0	0	0.0470588	0.225225	1.27164	0.0834307	0	0.13587	0.114323	0.349834
Capnocytophaga	0	0.0873108	0	0.028715	0.100517	0	0	0.0586682	0	0	0	0.157413	0	0	0.0294031	0.043802	0.028551	0	0	0	0	0	1.37648	0.181132	0.0574878	0	0	0	0	0	0	0	0	0.0168265	0	0	0	0.0885217	0	0	0	0.596078	0.176963	1.5321	0.0667445	0	1.3436	1.30655	0.892076
Cardiobacterium	0	0	0	0	0	0	0.118326	0	0	0	0	0	0	0	0	0	0	0	0	0	0	0	0	0.045283	0	0	0	0	0	0	0	0	0	0	0	0	0	0.0737681	0	0	0	0	0	0	0	0	0.0754831	0	0.10495
Carnobacterium	0	0	0	0	0	0	0	0	0	0	0	0	0	0.028806	0	0	0	0	0	0	0	0	0	0	0	0	0	0	0	0	0	0	0	0	0	0	0	0	0	0	0	0	0	0	0	0	0	0	0
Catenibacterium	0	0	0	0	0	0	0	0	0	0	0	0	0	0	0	0	0	0	0	0	0	0	0	0	0	0	0	0	0	0	0	0	0	0	0	0	0	0	0	0	0	0	0	0	0	0	0	0	0
Catonella	0	0	0	0	0	0	0	0	0	0	0	0	0	0	0	0	0	0	0.101868	0	0	0	0	0.045283	0	0.0722752	0	0	0	0	0	0	0	0	0	0	0	0	0	0	0	0.0156863	0.0965251	0.766049	0.21692	0	0.0452899	0	0.0349834
Caulobacter	0	0	0	0	0	0	0	0	0	0	0.0998573	0	0	0	0	0	0	0	0	0	0	0	0	0	0	0	0	0	0	0	0	0	0	0	0	0	0.0572656	0	0	0	0	0	0	0	0	0.0289101	0	0	0
Centipeda	0	0	0	0	0	0	0	0	0	0	0	0.0286205	0	0	0	0	0	0	0	0	0	0	0	0	0	0	0	0	0	0	0	0	0	0	0	0	0	0	0	0	0	0	0	0.505592	0.0834307	0	0	0	0.0699668
Chryseobacterium	0	0	0	0	0	0	0	0.0293341	0	0	0	0	0	0	0	0	0	0	0	0	0	0.077232	0	0	0	0	0	0	0	0	0	0	0	0	0	0	0	0	0	0	0	0	0	0	0	0	0	0	0
Citrobacter	0	0	0.0432401	0	0	0	0.798698	0	0	0	0	0	0	0	0	0	0	0	0	0	0	0.664195	0.644311	0	0	0	0	0	0	0	0	0	0	0	0	0	0	0	0	0	0	0	0	0	0	0	0	0	0
Cloacibacillus	0	0	0	0	0	0	0	0	0	0	0	0	0	0	0	0	0	0	0	0	0	0	0	0	0	0	0	0	0	0	0	0	0	0	0	0	0	0	0	0	0	0	0	0	0	0	0	0	0
Cloacibacterium	0	0	0	0	0	0	0	0	0	0	0	0	0	0	0	0	0.028551	0	0	0	0	0	0	0	0	0	0	0	0	0	0	0.0434342	0.014861	0	0	0	0	0	0	0	0	0	0	0	0	0.0578202	0	0.114323	0
Clostridium	0	0	0	0	0	0	0.177489	0	0	0	0	0.128792	0	0	0	0	0	0	0	0	0	0	0.102504	0.090566	0.0574878	0	0	0	0	0	0	0	0	0	0	0	0	0	0	0	0	0	0	0	0	0	0	0	0
Collinsella	0	0	0	0	0	0	0	0	0	0	0	0	0	0	0	0	0	0	0	0	0	0	0	0	0	0	0	0	0	0	0	0	0	0	0	0.0887049	0	0	0	0	0	0	0	0	0	0	0	0	0
Comamonas	0	0	0	0	0	0	0	0	0	0	0	0	0	0	0	0	0	0	0	0	0	0	0	0	0	0	0	0	0	0	0	0	0	0	0	0	0	0	0	0	0	0	0	0	0	0	0	0	0
Conchiformibius	0	0	0	0	0	0	0	0	0	0	0	0	0	0	0	0	0	0	0	0	0	0	0	0	0	0	0	0	0	0	0	0	0	0	0	0	0	0	0	0	0	0	0	0	0	0	0	0.0163319	0
Conexibacter	0	0	0	0	0	0	0	0	0	0	0	0.0286205	0	0	0	0	0	0	0	0	0	0	0	0	0	0	0	0	0	0	0	0	0	0	0	0	0	0	0	0	0	0	0	0	0	0	0	0	0
Coprobacillus	0	0	0	0	0	0	0.0591628	0	0	0	0	0	0	0	0.0588062	0	0	0	0	0	0	0	0	0	0.0574878	0	0	0	0	0	0	0	0	0	0.0435793	0	0	0	0	0	0	0	0	0	0	0	0	0	0
Coprococcus	0	0.0291036	0	0	0	0	0.177489	0	0	0	0	0.0429307	0.0736811	0	0.0294031	0	0	0	0	0	0	0	0	0	0.0574878	0	0	0	0	0	0	0	0	0.0504796	0.0871586	0.325251	0.0572656	0	0.0859476	0	0	0	0.0965251	0.0306419	0.0333723	0	0.0603865	0	0
Corynebacterium	1.71969	40.7014	35.5866	47.9684	24.5549	27.3306	29.9956	49.3693	28.008	62.5944	29.572	50.0572	30.4598	68.6015	10.1294	10.8483	70.1784	0.0593472	4.66893	23.1457	40.7258	10.6889	32.7134	53.1623	35.5849	37.3374	3.54274	19.4536	47.6623	25.5393	83.5389	1.56363	60.0981	53.2055	32.8443	24.6156	42.3765	13.116	68.0848	56.7098	42.1673	0.219608	0.225225	0.15321	0.0667445	0	1.3285	0.0489956	1.41683
Cronobacter	0	0	0	0	0	0.0723798	0	0	0	0	0	0	0	0	0	0	0	0	0	0	0	0	0	0	0	0	0	0	0	0	0	0	0	0	0	0	0.0572656	0	0	0	0	0	0	0	0	0	0.0301932	0	0
Cryptobacterium	0	0	0	0	0	0	0	0	0	0	0	0	0	0	0	0	0	0	0	0	0	0	0	0	0	0	0	0	0	0	0	0	0	0	0	0	0	0	0	0	0	0	0	0	0	0	0	0	0
Cupriavidus	0	0	0	0	0	0	0	0	0	0	0	0	0	0	0	0	0	0	0	0	0	0	0	0	0	0	0	0	0	0	0	0	0	0	0	0	0	0	0	0	0	0	0	0	0	0	0	0	0
Curtobacterium	0	0	0	0	0	0	0	0	0	0	0	0	0	0	0	0	0	0	0	0.0577201	0	0	0	0	0	0	0	0	0	0	0	0	0	0	0	0	0	0	0	0	0	0	0	0	0	0	0	0	0
Dechloromonas	0	0	0	0	0	0	0	0	0	0	0	0	0	0	0	0	0	0	0	0	0	0	0	0	0	0	0	0	0	0	0	0	0	0	0	0	0	0	0	0	0	0	0	0	0	0.0578202	0	0.0326637	0.0349834
Dehalobacter	0	0	0	0	0	0	0	0	0	0	0	0	0	0	0	0	0	0	0	0	0	0	0	0	0	0	0	0	0	0	0	0	0	0	0	0	0	0	0	0	0	0	0	0	0	0	0	0	0
Deinococcus	0	0	0	0	0	0	0	0	0	0	0	0	0	0	0	0	0.0428266	0	0	0	0	0	0	0	0	0	0	0	0	0	0	0	0	0	0	0	0	0.0295072	0.0286492	0	0	0	0	0	0	0	0	0	0
Delftia	0	0	0	0	0	0	0	0	0	0	0.0285307	0	0	0	0.147016	0	0	0	0	0	0.0864055	0	0	0	0	0	0.272519	0	0	0.129422	0	0	0	0	0	0	0.0572656	0.0737681	0	1.47738	0.129348	0	0.0482625	0	0	0	0	0	0
Dermabacter	0	0	0	0	0	0	0	0	0	0	0	0	0	0	0	0.146007	0	0	0	0	0	0	0	0	0	0	0	0	0	0	0	0	0	0	0	0.162626	0	0	0	0	0	0	0	0	0	0	0	0	0
Desulfobulbus	0	0	0	0	0	0	0	0	0	0	0	0	0	0	0	0	0	0	0	0	0	0	0	0	0	0	0	0	0	0	0	0	0	0	0	0	0	0	0	0	0	0	0	0	0	0	0	0	0
Desulfovibrio	0	0	0	0	0	0	0	0	0	0	0	0	0	0	0	0	0	0	0	0	0	0	0	0	0	0	0	0	0	0	0	0	0	0	0	0	0	0	0	0	0	0	0	0	0	0	0	0	0
Dialister	0	0.0291036	0	0	0	0	0	0	0	0	0.185449	0	0.0442087	0.028806	0	0.262812	0.0428266	0	0	0	0	0	0	0.045283	0	0	0	0	0.02886	0.0575209	0.0716949	0.0434342	0	3.31482	0	0	0.0572656	0	0	0	0	0.0156863	0	0.0612839	0.0834307	0	0	0	0.0349834
Diaphorobacter	0	0	0	0	0	0	0	0	0	0	0	0	0	0	0	0	0	0	0	0	0	0	0	0	0	0	0	0	0	0	0	0.115825	0	0	0	0	0	0	0	0	0	0	0	0	0	0.0722752	0	0	0
Dietzia	0	0	0	0	0	0.0723798	0	0.0733353	0	0.117469	0.0285307	0	0.0442087	0	0	0	0.0428266	0	0	0	0	0	0	0	0	0	0	0.0429123	0.02886	0	0	0.0434342	0	0.252398	0	0	0	0.0295072	0	0	0.0143719	0	0	0	0	0	0	0	0
Dolosigranulum	0	0	0.663015	30.9117	0.402068	0	0	18.2898	5.00502	0	10.271	9.71666	13.2037	2.53493	0.117612	5.27084	0	0	0	0.822511	17.4107	0	24.557	8.75472	0.862317	16.8546	0	0	14.531	0	0	0	2.2886	4.62729	0	0	0	0	22.7904	0	0.359299	0	0	0	0	0	0	0	0
Dorea	0	0.0291036	0	0	0	0	0	0	0	0	0	0	0	0	0	0	0	0	0	0	0	0	0	0	0	0	0	0	0	0	0	0.115825	0	0	0	0.162626	0	0	0	0	0	0	0	0	0	0	0	0	0
Eggerthella	0	0	0	0	0	0	0	0	0	0	0	0	0	0	0	0	0	0	0	0	0	0	0	0	0	0	0	0	0	0	0	0	0	0	0	0	0	0	0	0	0	0	0	0	0	0	0	0	0
Elizabethkingia	0	0	0	0	0	0	0	0	0	0	0	0	0	0	0	0	0	0	0	0	0	0	0	0	0	0	0	0	0	0	0	0	0	0	0	0	0	0	0	0	0	0	0	0	0	0	0	0	0
Enhydrobacter	0	0	0	0.0143575	0	0	0	0	0	0	0	0	0	0	0	0.0292013	0	0	0	0	0	0.077232	0	0	0	0	0	0	0	0	0	0.0723903	0	0	0	0	0	0	0	0	0	0	0	0	0	0	0	0	0
Enterobacter	0	0	0	0	0	0	0	0.0440012	0.83178	4.16177	0.0285307	0	0	0	0	0	0	0	0	0	0	0	0	0	0	0	0	0	0.02886	0	0	0	0	0	0	0	0	0.236058	0.0572984	1.81594	0	0	0	0	0	0	0	0	0
Enterococcus	0	1.77532	0	0	0	0	0	0	0	0	0	0	0	0	0	0	0	0	0	0	0	0.154464	0	0	0	0	0	0	0	0	0	0	0	0	0	0	0	0	0	0	0	0	0	0	0	0	0	0	0
Enterorhabdus	0	0	0	0	0	0	0	0	0	0	0	0	0	0	0	0	0	0	0	0	0	0	0	0	0	0	0	0	0	0	0	0	0	0	0	0	0	0	0	0	0	0	0	0	0	0	0	0	0
Escherichia/Shigella	0	0.0291036	0.0144134	0	0	0	0.0887443	0	0	0	0.584879	0	0	0	0	0	0	0	0	0	0	0	0.190365	0	0	0	0	0	0	0.0287604	0	0.0723903	0	0	0	0	0.0572656	0.0295072	0	1.75439	0	0	0	0.0306419	0	0	0.0603865	0	0
Ethanoligenens	0	0	0	0	0	0	0	0	0	0	0	0	0	0	0	0	0	0	0	0	0	0	0	0	0	0	0	0	0	0	0	0	0	0	0	0	0	0	0	0	0	0	0	0	0	0	0	0	0
Eubacterium	0	0	0	0	0	0	0	0	0	0	0	0	0	0	0.0588062	0	0	0	0.101868	0	0	0	0	0	0.0574878	0	0	0	0	0	0	0	0	0.0168265	0	0	0	0	0	0	0	0.0627451	0.0482625	0.0612839	0.116803	0	0.0301932	0	0.0699668
Facklamia	0	0	0	0	0	0	0	0	0	0	0	0	0	0	0	0	0	0	0	0	0	0	0	0	0	0.0722752	0	0	0	0	0	0	0	0	0	0	0	0	0	0	0	0	0	0	0	0	0	0	0
Faecalibacterium	0	0.0873108	0	0	0	0	0	0.132004	0	0	0.0285307	0	0	0.129627	0.117612	0.0292013	0	0	0	0	0	0	0	0.045283	0.244323	0	0	0	0	0	0.0430169	0	0	0	0	0.325251	0	0	0	0	0	0.0156863	0.0965251	0.0612839	0	0	0.0301932	0	0
Filifactor	0	0	0	0	0	0	0	0	0	0	0	0	0	0	0	0	0	0	0	0	0	0	0	0	0	0	0	0	0	0	0	0	0	0	0	0	0	0	0	0	0	0.0156863	0	0	0.0333723	0	0	0.0326637	0.0349834
Finegoldia	0	1.52794	0.807149	0.157933	0.157955	0	0.0295814	0.337342	0.186433	0.889411	0.156919	0.357756	0	0.129627	0.0588062	1.91269	0	1.51335	0	0.1443	1.72811	0	0	1.40377	0	1.18531	0	1.23015	0	0.115042	0	0	0.0743052	2.38937	0.348635	0	0	1.04751	0	0	0	0	0	0	0.0333723	0	0	0	0
Flavisolibacter	0	0	0	0	0	0	0	0	0	0	0	0	0	0	0	0	0	0	0	0	0	0	0	0.045283	0	0	0	0	0	0	0	0	0	0	0	0	0	0	0	0	0	0	0	0	0	0	0	0	0
Flavobacterium	0	0	0	0	0	0	0	0	0	0	0	0	0	0	0	0.043802	0	0	0	0	0	0	0	0	0	0	0	0	0	0	0	0	0	0	0.0435793	0	0	0	0	0	0	0	0	0	0	0	0	0	0
Friedmanniella	0	0	0	0	0	0	0	0	0	0.0167813	0	0	0	0	0	0	0	0	0	0	0	0	0	0	0.0574878	0	0	0	0	0	0	0	0	0	0	0	0	0	0	0	0	0	0	0	0	0	0	0	0
Fusobacterium	0.0286615	0.145518	0	0.028715	0.201034	0	0.0887443	1.10003	0.0860462	0.0167813	0.0285307	0.0286205	0	0.028806	0.558659	0.087604	0	0	0.98472	0.36075	0.0432028	0.077232	0.644311	1.13208	0.201207	0	0.315548	0	0.02886	0	0.0286779	0.347474	0	0	0.174317	0	0.114531	0.619652	0.34379	0	0	3.52941	1.35135	14.5856	1.86885	0.101185	4.77053	1.1269	6.05213
Gardnerella	0	0	0	0	0	0	0	0	0	0	0	0.114482	0	0	0	0	0	0	0	0	0	0	0	0.135849	0	0	0	0	0	0	0	0	0	0	0	0	0	0	0	0	0	0	0	0	0	0	0	0	0
Gemella	0.057323	0	0	0.100503	0	0	0.118326	0.146671	0.0573641	0.100688	0	0.0286205	0	0.057612	0.308733	0.146007	0	0	0	0.10101	0.0864055	0	0.102504	0.316981	0.488646	0.0722752	0	0	0	0	0.0286779	0.796294	0	0.033653	0.0435793	0.162626	0.114531	1.00325	0	0	0.359299	8.36078	2.78314	14.2945	2.60304	8.96213	3.81944	19.3859	13.9234
Gemmatimonas	0	0	0	0	0	0	0	0.0440012	0	0	0	0	0	0	0	0	0	0	0	0	0	0	0	0.045283	0	0	0	0	0	0	0	0	0	0	0	0	0	0	0	0	0	0	0	0	0	0	0	0	0
Geobacillus	0	0	0	0	0	0	0	0	0	0	0	0.0715512	0	0	0	0	0	0	0	0	0	0	0	0	0	0	0	0	0	0	0	0	0	0	0	0	0	0	0	0	0	0	0	0	0	0	0	0	0
Gordonibacter	0	0	0	0	0	0	0	0	0	0	0	0	0	0	0	0	0	0	0	0	0	0	0	0	0	0	0	0	0	0	0	0	0	0	0	0	0	0	0	0	0	0	0	0	0	0	0	0	0
Granulicatella	0.0286615	0.0436554	0	0.05743	0.0574383	0	0	0.176005	0	0	0	0	0	0	0.396942	0.087604	0	0	0.101868	0	0	0.231696	0.644311	0.226415	0.0574878	0.187916	0	0	0.02886	0.0862813	0.0286779	0.0434342	0	0	0.0435793	0	0.0572656	0.295072	0	0	0	0.705882	0.434363	0.934579	0.467212	0.0578202	0.905797	9.04785	1.83663
Haemophilus	0.0859845	0	0	0.028715	0	0	0.0591628	0.0586682	0.114728	0.0335627	0.042796	0.0429307	0.604185	0	1.73478	0.146007	0.0713776	0.118694	0	0	0.201613	0.077232	0	2.44528	0.0574878	0	0.114745	0	0.12987	0	0	0.144781	0	0	0	0.0887049	0	0.486869	0	0	0.0143719	3.51373	1.70528	0.842654	1.8021	0.187916	0.996377	1.76384	13.8709
Hallella	0	0	0	0	0	0	0	0	0	0	0	0	0	0	0	0	0	0	0	0	0	0	0	0	0	0	0	0	0	0	0	0	0	0	0	0	0	0	0	0	0	0	0	0	0.0333723	0	0	0	0
Halomonas	0	0	0	0	0	0	0	0	0	0	0	0	0	0	0	0	0	0	0	0	0	0	0	0	0	0	0.0573723	0	0	0	0	0	0	0	0	0	0	0	0	0	0	0	0	0	0	0	0	0	0
Helicobacter	0	0.16007	0	0	0	0	0	0	0	0	0	0	0	0	0	0	0	0	0	0	0	0	0	0.392453	0	0	0	0	0	0	0	0	0	0	0.0871586	0	0	0	0	0	0	0	0	0	0	0	0	0	0
Herbaspirillum	0	0	0	0	0	0	0	0	0	0	0	0	0	0	0	0	0	0	0	0	0	0	0	0	0	0	0.157774	0	0	0	0	0	0	0	0	0	0	0	0	0	0	0	0	0	0	0	0	0	0
Herminiimonas	0	0	0	0	0	0	0	0	0	0	0	0	0	0	0	0	0	0.0296736	0	0	0	0	0	0	0	0	0	0	0	0	0	0	0	0	0	0	0	0	0	0	0	0	0	0	0	0	0	0	0
Holdemania	0	0	0	0	0	0	0	0	0	0	0	0	0	0	0	0	0	0	0	0	0	0	0	0	0	0	0	0	0	0	0	0	0	0	0	0	0	0	0	0	0	0	0	0	0	0	0	0	0
Howardella	0	0	0	0	0	0	0	0	0	0	0	0	0	0	0	0	0	0	0	0	0	0	0	0	0	0	0	0	0	0	0	0	0	0	0	0	0	0	0	0	0	0	0	0	0	0	0	0	0
Hydrocarboniphaga	0	0	0	0	0	0	0	0	0	0	0	0	0	0	0	0	0	0	0	0	0	0	0	0	0	0	0.114745	0	0	0	0	0	0	0	0	0	0	0	0	0	0	0	0	0	0	0	0	0	0
Hydrogenoanaerobacterium	0	0	0	0	0	0	0	0	0	0	0	0	0	0	0	0	0	0	0	0	0	0	0	0	0	0	0	0	0	0	0	0	0	0	0	0	0	0	0	0	0	0	0	0	0	0	0	0	0
Hymenobacter	0	0	0	0	0	0	0	0	0	0	0	0	0	0	0	0	0	0	0	0	0	0	0	0	0	0	0	0	0.0721501	0.129422	0	0	0	0	0	0	0	0	0	0	0	0	0	0	0	0	0	0	0
Iamia	0	0	0	0	0	0	0	0	0	0	0	0.0429307	0	0	0	0	0	0	0	0	0	0	0	0	0	0	0	0	0	0	0	0	0	0	0	0	0	0	0	0	0	0	0	0	0	0	0	0	0
Janibacter	0	0.072759	0	0	0	0	0	0	0	0	0	0	0	0	0	0	0	0	0	0	0	0	0	0	0	0	0	0	0	0	0	0	0	0	0	0	0	0	0	0	0	0	0	0	0	0	0	0	0
Janthinobacterium	0	0	0	0	0	0	0	0	0	0	0	0	0	0	0	0	0	0	0	0	0	0	0	0	0	0	0	0	0	0	0	0	0	0	0	0	0	0	0	0	0.215579	0	0	0	0	0	0	0	0
Johnsonella	0	0	0	0	0	0	0	0	0	0	0	0	0	0	0	0	0	0	0	0	0	0	0	0	0	0	0	0	0	0	0	0	0	0	0	0	0	0	0	0	0	0	0	0	0	0	0	0	0
Jonquetella	0	0	0	0	0	0	0	0	0	0	0	0	0	0	0	0	0	0	0	0	0	0	0	0	0	0	0	0	0	0	0	0	0	0.134612	0	0	0	0	0	0	0	0	0	0	0	0	0	0	0
Kingella	0	0.0291036	0	0	0	0	0	0.205339	0.0286821	0	0	0.228964	0.191571	0	0	0	0	0	0	0	0	0	0	0.226415	0	0	0	0	0	0.0862813	0	0	0	0	0	0	0	0.0737681	0	0	0	0.203922	0	0.0919258	0	0	0.150966	0.473624	0.279867
Klebsiella	0	0	0	0	0	0	0	0	0	0	0	0	0	0	0	0	0	9.00593	0	0	0	0	0	0	0.100604	0	0	0	0	0	0	0	0	0	0	0	0	0	0	0	0	0	0	0	0	0	0	0	0
Kocuria	0	0	0	0.028715	0	0	0	0	0	0	0	0.0286205	0	0	0	0	0	0	0	0	0	0	0	0	0	0	0	0	0	0	0	0.217171	0	0.0168265	0	0	0	0	0	0	0	0	0	0	0	0	0	0	0
Lactobacillus	0.0859845	0	0	0	0.0574383	0	0	0.0146671	0	0	0	0	0	0	0	0.131406	0	0.0296736	0	0	0	0	0	0.090566	0	0	0	0	0	0.158182	0.14339	0.173737	0	0.0168265	0	0.251331	0	0.0737681	0	0	0.143719	0	0	0	0	0	0.0603865	0.0163319	0.349834
Lactococcus	0	0	0	0.028715	0	0.0723798	0	0	0	0	0	0.0429307	0	0	0	0.0292013	0	0	0	0	0	0	0	0.045283	0.0574878	0.0722752	0	0	0.02886	0	0	0.0723903	0	0.033653	0.0435793	0	0	0	0	0	0	0	0	0	0	0	0	0	0
Leptotrichia	0	0	0.0288268	0	0.100517	0	0	0	0	0.0335627	0.042796	0	0	0	0.0588062	0	0.028551	0	0	0.0577201	0.0432028	0	0.102504	0.135849	0.0574878	0	0.0573723	0.0429123	0	0	0	0	0	0.0841326	0.0871586	0	0	0.0295072	0	0	0	0.360784	0.836551	2.63521	1.00117	0	0.739734	1.15956	0.979535
Leucobacter	0	0	0	0	0	0	0	0	0.0573641	0	0	0	0	0	0	0	0	0	0	0	0	0	0	0	0	0	0	0	0	0	0	0	0	0	0	0	0	0	0	0	0	0	0	0	0	0	0	0	0
Listeria	0	0	0	0	0	0	0	0	0	0	0	0	0	0	0	0	0	0	0	0	0	0	0	0	0	0	0	0	0	0	0	0	0	0	0	0	0	0	0	0	0	0	0	0	0	0	0	0	0
Lysobacter	0	0	0	0	0	0	0.0295814	0	0	0	0	0	0	0	0	0	0	0	0	0	0	0	0	0	0	0	0	0	0	0	0	0	0	0	0	0	0	0	0	0	0	0	0	0	0	0	0	0	0
Mannheimia	0	0	0	0	0	0	0	0	0	0	0	0	0	0	0	0	0	0	0	0	0	0	0	0	0	0	0	0	0	0	0	0	0	0	0	0	0	0	0	0	0	0	0	0	0	0	0	0	0
Massilia	0	0	0.230614	0	0	0	0.0591628	0	0	0.050344	0	0	0.0442087	0.057612	0	0	0	0	0	0	0	0	0	0	0	0	0	0	0	0	0	0	0	0	0	0	0	0	0	0	0	0	0	0	0	0	0	0	0
Megamonas	0	0	0	0	0	0	0	0	0	0	0	0	0	0	0	0	0	0	0	0	0	0	0	0	0	0	0	0	0	0	0	0	0	0	0	0	0	0	0	0	0	0	0	0	0	0	0	0	0
Megasphaera	0	0	0	0	0	0	0	0	0	0	0	0	0	0	0	0	0	0	0	0	0	0	0	0	0	0	0.0573723	0	0	0	0	0	0	0.201918	0	0	0	0	0	0	0	0.0313725	0.0482625	0.643481	0.0333723	0	0	0	0.0349834
Mesorhizobium	0	0	0	0	0	0	0	0	0	0	0	0	0	0	0	0	0	0	0	0	0	0	0	0.045283	0	0	0	0	0	0	0	0	0	0	0	0	0	0	0	0	0	0	0	0	0	0	0	0	0
Methanobrevibacter	0	0	0	0	0	0	0	0	0	0	0	0	0	0	0	0	0	0	0	0	0	0	0	0	0	0	0	0	0	0	0	0	0	0	0	0	0	0	0	0	0	0	0	0	0	0	0	0	0
Methylobacterium	0	0	0	0	0	0	0	0	0	0	0	0	0	0.057612	0	0	0	0	0	0	0	0	0.102504	0	0	0	0	0	0	0	0	0.289561	0.014861	0	0	0	0	0.0295072	0	0	0	0	0	0	0	0	0	0	0
Methylophilus	0	0	0	0	0	0	0	0	0	0	0	0	0	0	0	0	0	0.0296736	0	0	0	0	0	0	0	0	0	0	0	0	0	0	0	0	0	0	0	0	0	0	0	0	0	0	0	0	0	0	0
Microbacterium	0	0	0	0	0	0	0	0	0	0	0	0.0715512	0	0.028806	0	0	0	0	0	0	0	0	0	0	0	0	0	0	0	0	0	0	0	0	0	0	0	0	0	0	0	0	0	0	0	0	0	0	0
Micrococcus	0.0286615	0	0	0	0	0	0	0.0586682	0	0	0	0	0	0	0	0	0	0	0	0	0	0	0	0	0	0	0	0	0	0	0	0	0.014861	0	0.0435793	0	0	0	0	0	0	0	0	0	0	0	0	0	0
Microvirga	0	0	0	0	0	0	0	0	0	0	0	0	0	0	0	0	0	0	0	0	0	0	0	0	0	0	0	0.0429123	0	0	0	0	0	0	0	0	0	0	0	0	0	0	0	0	0	0	0	0	0
Mitsuokella	0	0	0	0	0	0	0	0	0	0	0	0.0286205	0.103154	0	0.0588062	0.0292013	0	0	0	0	0	0	0	0	0	0	0	0	0.02886	0	0.0430169	0	0	0	0	0	0	0	0	0	0	0	0	0	0	0	0.0301932	0	0
Mobiluncus	0	0	0	0	0	0	0	0	0	0	0	0	0	0	0	0	0	0	0	0.0577201	0	0	0	0	0	0	0	0	0	0	0	0	0	0	0	0	0	0	0	0	0	0	0	0	0	0	0	0	0
Mogibacterium	0	0	0	0	0	0	0	0	0	0	0	0	0	0	0	0	0	0	0	0	0	0	0	0	0	0	0	0	0	0	0	0	0	0	0	0	0	0	0	0	0	0.0784314	0.0482625	0.214494	0.116803	0	0.0905797	0.0163319	0.0349834
Moraxella	0	0	38.0801	0	36.0281	0	4.39284	0	51.513	0	48.8302	0	0	0	0	14.4985	0	0	0	12.1645	0	0	6.60419	0.090566	0	24.0676	73.2932	63.6533	0	0	0	0	0	0	0	0	0	0	0	0	0	0	0	0	0	0	0	0	0
Moryella	0	0	0	0	0	0	0	0	0	0	0	0	0	0	0	0	0	0	0	0	0	0	0	0	0	0	0	0	0	0	0	0	0	0	0	0	0	0	0	0	0	0	0	0.0306419	0	0	0	0	0
Mycobacterium	0	0	0	0.0143575	0	0	0	0	0	0	0	0	0	0	0	0.0292013	0	0	0	0	0	0	0	0	0	0	0	0	0	0	0	0	0	0	0	0	0	0	0	0	0	0	0	0	0	0	0	0	0
Mycoplasma	0	0	0	0	0	0	0	0	0	0	0	0	0	0	0	0	0	0	0	0	0	0	0	0	0	0	0	0	0	0	0	0	0	0	0	0	0	0	0	0	0	0	0	0.0919258	0.0834307	0	0	0	0
Nakamurella	0	0	0	0	0	0	0	0	0	0	0	0	0	0	0	0	0	0	0	0	0	0	0	0	0	0	0	0.0429123	0	0	0	0	0	0	0	0	0	0	0	0	0	0	0	0	0	0	0	0	0
Neisseria	0.171969	0	0.0144134	0.258435	0.0574383	0	0.739536	0.308008	0	0	0	0.128792	0	0	1.23493	0.160607	0	0.0296736	0.390492	0.10101	0	0.293482	1.1129	1.75094	0.287439	0.318011	0.114745	0	0.663781	0.0862813	0.0573559	0.0723903	0	0	0	0	0	0.575391	0.0572984	0	0	2.61961	12.1139	1.22568	0.867679	0.0722752	1.87198	3.02139	6.34948
Nesterenkonia	0	0	0	0	0	0	0	0.0586682	0	0	0	0	0	0	0	0	0	0	0	0	0	0	0	0	0	0	0	0	0	0	0	0	0	0	0	0	0	0	0	0	0	0	0	0	0	0	0	0	0
Nitrospira	0	0	0	0	0	0	0	0	0	0	0	0	0	0	0	0	0	0	0	0	0	0	0	0	0	0	0	0.0429123	0	0	0	0	0	0	0	0	0	0	0	0	0	0	0	0	0	0	0	0	0
Nocardioides	0	0	0	0	0	0	0	0	0	0	0	0.128792	0	0	0.0294031	0	0	0	0	0	0	0.077232	0	0	0.100604	0	0	0	0	0	0	0	0	0	0	0	0	0	0	0	0	0	0	0	0	0	0	0	0
Novosphingobium	0	0	0	0	0	0	0	0	0	0	0	0	0	0	0	0	0	0	0	0	0	0	0	0	0	0	0	0	0.0721501	0	0	0	0	0	0	0	0	0	0	0	0	0	0	0	0	0	0	0	0
Odoribacter	0	0	0.0720669	0	0	0	0	0	0	0	0	0	0	0	0	0	0	0	0	0	0	0	0	0	0.0574878	0	0	0	0	0	0	0	0	0	0	0	0	0	0	0	0	0	0	0	0	0	0	0	0
Olsenella	0	0	0	0	0	0	0	0	0	0	0	0	0	0	0	0	0	0	0	0	0	0	0	0	0	0	0	0	0	0	0	0	0	0	0	0	0	0	0	0	0	0	0	0	0	0	0.120773	0	0.0349834
Oribacterium	0	0	0	0	0.0574383	0	0	0.102669	0	0	0	0	0	0	0	0	0	0	0	0	0.0864055	0.077232	0	0	0.0574878	0	0	0	0	0	0	0	0	0	0	0	0	0.0442608	0	0	0	0.0784314	0.579151	3.44722	0.21692	0	0.196256	0	0.174917
Ornithinimicrobium	0	0	0	0	0	0	0	0	0	0	0	0	0	0	0	0	0	0	0	0	0	0	0	0	0	0	0	0	0	0	0	0	0	0.033653	0	0	0	0	0	0	0	0	0	0	0	0	0	0	0
Oscillibacter	0	0.0291036	0	0.0143575	0.0574383	0	0	0	0	0	0	0	0	0	0	0	0	0	0	0	0.0432028	0	0	0	0.0574878	0	0	0	0	0	0	0	0	0	0	0	0	0	0	0	0	0	0	0	0	0	0	0	0
Oxalobacter	0	0	0	0	0	0	0	0	0	0	0	0	0	0	0	0	0	0	0	0	0	0	0	0	0	0	0	0	0	0	0	0	0	0	0	0	0	0	0	0	0	0	0	0	0	0	0	0	0
Paludibacter	0	0	0	0	0	0	0	0	0	0	0	0	0	0	0	0	0	0	0	0	0	0	0	0	0	0	0	0	0	0	0	0	0	0	0	0	0	0	0	0	0	0	0	0	0	0	0	0	0
Pantoea	0	0	0	0	0	0	0	0	0	0	0	0	0	0	0	0	0	0	0	0	0	0	0	0	0	0	0	0	0	0	0	0.144781	0	0	0	0	0	0	0	0	0	0	0	0	0	0	0	0	0
Papillibacter	0	0	0	0	0	0	0	0	0	0	0	0	0	0	0	0	0	0	0	0	0	0	0	0	0	0	0	0	0	0	0	0	0	0	0	0	0	0	0	0	0	0	0	0	0	0	0	0	0
Parabacteroides	0	0.072759	0	0.028715	0.100517	0	0.0887443	0	0.0286821	0	0.0285307	0	0	0	0.0588062	0.0730034	0	0	0	0.0577201	0	0	0	0	0.244323	0	0	0	0	0	0	0.115825	0.0445831	0	0	0.162626	0.114531	0	0	0.415512	0	0	0	0	0.166861	0.0289101	0.0301932	0	0
Paracoccus	0	0	0.0144134	0	0.0574383	0	0	0	0	0	0	0	0	0.028806	0	0.0292013	0	0	0	0	0	0	0	0	0.100604	0	0	0	0.04329	0	0	0	0	0	0	0	0	0	0	0	0	0	0	0	0	0.130095	0	0.0163319	0.0349834
Paraprevotella	0	0	0	0	0.100517	0	0	0	0	0	0	0	0	0	0	0	0	0	0	0	0	0	0	0	0	0	0	0	0	0	0	0	0	0	0	0	0	0	0	0	0	0	0	0.0612839	0.250292	0	0	0	0
Parasutterella	0	0	0	0	0	0	0	0	0	0	0	0	0	0	0	0	0	0	0	0	0	0	0	0	0	0	0	0	0	0	0	0	0	0	0	0	0	0	0	0	0	0	0	0	0	0	0	0	0
Parvimonas	0	0	0	0.028715	0	0	0	0	0	0	0	0	0	0	0	0	0	0	0	0	0	0	0	0	0	0	0	0	0	0	0	0	0	0	0	0	0	0	0	0	0	0.0470588	0	0.15321	0.0834307	0	0.150966	0.0489956	0.10495
Pasteurella	0	0	0	0	0	0	0	0	0	0	0	0	0	0	0	0	0	0	0	0	0	0	0	0	0	0	0	0	0	0	0	0	0	0	0	0	0	0	0	0	0	0.0470588	0.0482625	0	0.0333723	0	0	0.0163319	0
Pedobacter	0	0	0	0.0143575	0	0	0.0591628	0	0	0	0	0	0	0	0	0	0	0	0	0	0	0	0	0	0	0	0	0	0	0	0	0	0	0	0.0871586	0	0	0	0	0	0	0	0	0	0	0	0	0	0
Pelomonas	0	0	0	0	0	0	0	0.0440012	0.0286821	0.0167813	0	0.114482	0.0736811	0	0	0	0	0	0	0	0	0	0	0	0	0	0	0	0.04329	0.115042	0	0.622557	0	0	0	0	0	0	0.0859476	0	0	0	0	0	0	0	0	0	0.0349834
Peptococcus	0	0	0	0	0	0	0	0	0	0	0	0	0	0	0	0	0	0	0	0	0	0	0	0.090566	0	0	0	0	0	0	0	0	0	0	0	0	0	0	0	0	0	0.0784314	0	0.183852	0	0	0.0754831	0	0
Peptoniphilus	0	7.52328	1.94581	0.387653	2.94371	0.839606	2.91377	1.56938	1.03255	0.87263	0.442225	2.00343	0	2.07403	0	6.21989	0	5.90504	0	4.45887	2.99539	0.664195	0	1.84151	0.244323	1.73461	0	2.20283	0	0.0575209	1.1041	0	0	4.72825	0.828007	0	0	4.38182	0	0	4.11038	0	0	0	0	0	0	0	0
Peptostreptococcus	0	0	0	0	0	0	0	0	0	0	0	0	0	0	0	0	0	0	0.101868	0	0	0	0	0.045283	0	0	0	0	0	0	0	0	0	0	0	0	0	0	0	0	0	0.0470588	0.144788	0.352382	0.0333723	0	0.0603865	0	0.0349834
Phascolarctobacterium	0	0.0291036	0.0288268	0	0	0	0	0	0	0	0	0	0	0	0	0	0	0	0	0	0	0	0	0	0	0	0	0	0	0	0	0	0	0	0	0.162626	0	0	0	0	0	0	0	0	0	0	0	0	0
Phenylobacterium	0	0	0	0	0	0	0	0	0	0.0167813	0	0.0429307	0	0	0	0	0	0	0	0	0	0	0	0	0	0	0	0	0.02886	0.0862813	0	0.217171	0	0	0	0	0	0	0	0	0	0	0	0	0	0	0	0	0
Phocaeicola	0	0	0	0	0	0	0	0	0	0	0	0	0	0	0	0	0	0	0	0	0	0	0	0	0	0	0	0	0	0	0	0	0	0	0	0	0	0	0	0	0	0	0	0	0	0	0	0	0
Phyllobacterium	0	0	0	0	0.0574383	0	0	0	0	0	0	0	0	0	0	0	0	0	0	0	0	0	0	0	0	0	0	0	0	0	0	0	0	0	0	0	0	0	0	0.615574	0	0	0	0	0	0	0	0	0
Planobacterium	0	0	0	0	0	0	0	0	0	0	0	0	0	0	0	0	0	0	0	0	0	0	0	0	0	0	0	0	0	0	0	0	0	0	0	0	0	0	0	0	0	0.0156863	0	0	0	0	0	0.0326637	0.0349834
Planococcus	0	0	0	0	0	0	0	0	0	0	0	0	0	0	0	0	0	0	0	0	0	0	0	0	0	0	0	0	0	0	0	0.173737	0	0	0	0	0	0	0	0	0	0	0	0	0	0	0	0	0
Planomicrobium	0	0	0	0	0	0	0	0	0	0	0	0	0	0	0	0	0	0	0	0.0577201	0	0	0	0	0	0	0	0	0	0	0	0	0	0	0	0	0	0	0	0	0	0	0	0	0	0	0	0	0
Polaromonas	0	0	0	0	0	0	0	0	0	0	0	0	0	0	0	0	0	0	0	0	0	0	0	0	0	0	0	0	0	0	0.0286779	0	0	0	0	0	0	0	0	0	0	0	0	0	0	0	0	0	0
Porphyromonas	0	0	0	0	0	0	0	0.102669	0.0573641	0	0	0	0	0.028806	0.117612	0.0730034	0	0	0	0.10101	0.0432028	0	0.278225	0.618868	0	0	0	0	0	0	0	0	0	0.0168265	0	0	0	0.236058	0	0	0	4.06275	0.402188	4.16731	1.28483	0.0722752	0.709541	0.604279	2.01154
Prevotella	0	0.0873108	0	0.028715	0.545663	0	0.20707	0.220006	0	0.134251	0.456491	0.0286205	0	0.028806	0.176419	0.189809	0.0713776	0	0.696095	0.1443	0.172811	0.231696	0.190365	0.528302	0.344927	0.0722752	0.473322	0	0.11544	0.186943	0.0430169	0.52121	0	1.68265	0	0.325251	0	0.442608	0	0	0	3.67059	1.27091	10.786	3.72101	0	0.467995	1.02891	1.4693
Propionibacterium	1.10347	41.6764	15.062	11.5578	16.5279	37.8691	45.4223	9.46025	8.9488	10.6897	8.17404	19.8912	31.0492	16.4338	41.6348	35.8885	7.60885	51.5875	29.2869	22.9149	16.9787	47.1424	18.2311	11.2755	38.1431	9.81498	6.49742	7.12344	13.7807	31.0469	5.99369	23.5269	9.79343	21.6052	31.3335	43.7463	13.3142	26.3647	6.08795	5.83256	21.4861	0.0156863	0.0482625	0	0.116803	0.0578202	0.120773	0	0
Propionimicrobium	0	0	0	0	0	0	0	0	0	0	0	0	0	0	0	0	0	0	0	0	0	0.154464	0	0	0	0	0	0	0	0	0	0	0	0	0	0	0	0	0	0	0	0	0	0	0	0	0	0	0
Propionivibrio	0	0	0	0	0	0	0	0	0	0	0	0	0	0	0	0	0	0	0	0	0	0	0	0	0	0	0	0	0	0	0	0	0	0	0	0	0	0	0	0	0	0	0	0	0	0	0	0	0
Proteus	0	0	0	0	0	0	0	0	0.645346	0	0	0	0	0	0	0	0	0	0	0	0	0	0	0	0	0	0	0	0	0	0	0	0	0	0	0	0	0	0	0	0	0	0	0	0	0	0	0	0
Providencia	0	0	0	0	0	0	0	0	0.0286821	0	0	0.128792	0	0	0.0588062	0	0	0	0	0	0	0	0	0	0	0	0	0	0	0	0.0286779	0	0	0	0	0	0	0	0.0572984	0	0	0	0	0	0	0	0	0	0
Pseudobutyrivibrio	0	0	0	0	0	0	0	0	0	0	0	0	0	0	0	0	0	0	0	0	0	0	0	0	0	0	0	0	0	0	0	0	0	0	0	0	0	0	0	0	0	0	0	0	0	0	0	0	0
Pseudomonas	0	0.0291036	0.0432401	0.05743	0.0574383	0.0723798	0.0295814	0.132004	0	0.117469	0	0	0.162098	0	0	0	0	0.0296736	0	0	0.0432028	0.509731	0	0	0.244323	0	0.114745	0	0	0.0287604	0	0	0	0.033653	0.217897	0	0.114531	0.0737681	0.114597	0	0	0.0156863	0.0482625	0.0306419	0	0	0	0	0
Pseudoramibacter	0	0	0	0	0	0	0	0	0	0	0	0	0	0	0	0	0	0	0	0	0	0	0	0	0	0	0	0	0	0	0	0	0	0	0	0	0	0	0	0	0	0	0	0	0	0	0	0	0
Psychrobacter	0	0	0	0	0.157955	0	0	0	0	0	0	0	0	0	0	0	0	0	0	0	0	0	0	0	0	0	0	0	0	0	0	0	0	0	0	0	0	0	0	0	0	0	0	0	0	0	0	0	0
Ralstonia	0	0	0	0	0	0	0	0.0880023	0.0286821	0.0167813	0	0.0429307	0.250516	0	0	0	0	0	0	0	0	0.077232	0	0	0	0	0.0573723	0	0.02886	0	0.0430169	0.173737	0	0	0	0	0	0.0442608	0.171895	0	0	0	0	0	0	0	0	0	0
Raoultella	0	0	0	0	0	0	0.295814	0	0.0286821	0	0	0	0	0	0	0	0	0	0	0	0	0	0	0	0	0	0	0	0	0	0	0	0	0	0	0	0	0	0	0	0	0	0	0	0	0	0	0	0
Rhizobium	0	0	0	0	0	0	0	0	0	0	0	0.0286205	0	0	0.0588062	0	0	0	0	0	0	0	0	0	0	0	0	0.0429123	0	0	0	0.767337	0	0	0	0	0	0	0	0	0	0	0	0	0	0	0	0	0
Rhodobacter	0	0	0	0	0	0	0	0	0	0	0	0	0	0	0	0	0	0	0	0	0	0	0	0	0	0	0	0	0	0	0	0	0	0	0	0	0	0	0	0	0	0	0	0	0	0	0	0	0.0349834
Rhodopseudomonas	0	0	0	0	0	0	0	0	0	0	0	0	0	0	0	0	0	0	0	0	0	0	0	0	0	0	0	0.0429123	0	0	0	0	0	0	0	0	0	0	0	0	0	0	0	0	0	0	0	0	0
Rikenella	0	0	0	0	0	0	0	0	0	0	0	0	0	0	0	0	0	0	0	0	0	0	0	0	0	0	0	0	0	0	0	0	0	0	0	0	0	0	0	0	0	0	0	0	0	0	0	0	0
Robinsoniella	0	0	0	0	0	0	0	0	0	0	0	0	0	0	0	0	0	0	0	0	0	0	0	0	0	0	0	0	0	0	0	0	0	0	0	0	0	0	0	0	0	0	0	0	0	0	0	0	0
Roseateles	0	0	0	0	0	0	0	0	0	0	0	0	0	0	0	0	0	0	0	0	0	0	0	0	0	0	0	0	0	0	0	0	0	0	0	0	0.0572656	0	0.0286492	0	0	0	0	0	0	0	0	0	0
Roseburia	0	0.072759	0	0	0	0	0	0	0	0	0	0	0	0.057612	0.0588062	0	0	0	0	0	0	0.077232	0	0.045283	0.0574878	0	0	0	0	0	0	0	0	0	0	0.325251	0	0	0	0.0769468	0	0.0156863	0	0	0	0	0	0	0
Roseomonas	0	0	0	0	0	0	0	0	0	0	0	0.0429307	0	0	0	0	0	0	0	0	0	0	0	0	0	0	0	0	0.02886	0.0862813	0	0	0	0	0	0	0	0	0	0	0	0	0	0	0	0	0	0	0
Rothia	0.0859845	0.116414	0	0.0143575	0	0.0723798	0.118326	0.0733353	0.0573641	0	0	0.0429307	0.0442087	0	1.14672	0.102205	0.0713776	0	0.101868	0	0.0864055	0	0.102504	0.271698	0.143719	0.130095	0	0	0.0865801	0.0575209	0	0.144781	0	0	0.0435793	0	0	0.32458	0	0	0.0431158	0.298039	0.530888	0.291099	4.9391	0.130095	0.618961	2.9234	5.29998
Ruminococcus	0	0.16007	0	0	0	0	0.0295814	0	0	0	0	0	0	0.028806	0.0882094	0	0	0	0	0	0	0	0	0	0	0.0722752	0	0	0	0	0	0	0	0	0.0871586	0.0887049	0	0	0	0	0	0.0470588	0	0	0	0	0	0	0
Salinicoccus	0	0	0	0	0	0	0	0	0	0	0	0	0	0	0	0	0	0	0	0	0	0	0	0	0	0	0	0	0	0	0	0	0	0	0	0	0	0	0	0	0	0	0	0	0	0	0	0	0
Sarcina	0	0	0	0	0	0	0	0	0	0	0	0	0	0	0	0	0	0	0	0	0	0	0	0	0	0	0	0	0	0	0	0	0	0	0	0	0	0	0	0	0	0	0	0	0	0	0	0	0
Schwartzia	0	0	0	0	0	0	0	0	0	0	0	0	0	0	0	0	0	0	0	0	0	0	0	0	0	0	0	0	0	0	0	0	0	0	0	0	0	0	0	0	0	0	0	0	0	0	0	0	0
Selenomonas	0	0	0	0	0.100517	0	0	0	0	0.0167813	0	0	0	0	0	0.0292013	0	0	0	0	0	0.077232	0	0	0	0	0	0	0	0	0	0.0723903	0	0	0	0	0	0	0	0	0	0.0156863	0	0.520913	0.21692	0	0	0.0326637	0.367326
Sharpea	0	0	0	0	0	0	0	0	0	0	0	0	0	0	0	0	0	0	0	0	0	0	0	0	0	0	0	0	0	0	0	0	0	0	0	0	0	0	0	0	0	0	0	0	0	0	0	0	0
Shuttleworthia	0	0	0	0	0	0	0	0.0440012	0	0	0	0	0.191571	0	0	0.0292013	0	0	0	0	0	0	0	0	0	0	0	0	0	0	0	0	0	0	0	0	0.0572656	0	0.315141	0	0	0	0	0	0.0333723	0	0.0603865	0	0
Simonsiella	0	0	0	0	0	0	0	0	0	0	0	0	0	0	0	0	0	0	0	0	0	0	0	0	0	0	0	0	0	0	0	0	0	0	0	0	0	0	0	0	0	0	0	0	0	0	0	0	0
Slackia	0	0	0	0	0	0	0	0	0	0	0	0	0	0	0	0	0	0	0	0	0	0	0	0	0	0	0	0	0	0.0287604	0	0	0	0	0	0	0	0	0	0	0	0	0	0	0	0	0	0	0
Sneathia	0	0	0	0	0	0	0	0	0	0	0	0	0	0	0	0	0	0	0	0	0	0	0	0.316981	0	0	0	0	0	0	0	0	0	0	0	0	0	0	0	0	0	0	0	0	0	0	0	0	0
Solirubrobacter	0	0	0	0	0	0	0	0	0	0	0	0	0	0	0	0	0	0	0	0	0	0	0	0	0	0	0	0	0	0	0	0	0.014861	0	0	0	0	0	0	0	0	0	0	0	0	0	0	0	0
Solobacterium	0	0	0	0	0	0	0	0	0	0	0	0	0	0	0	0	0	0	0	0	0	0	0	0	0	0	0	0	0	0	0	0	0	0	0	0	0	0	0	0	0	0	0	0	0	0	0	0	0
Sphaerobacter	0	0	0	0	0	0	0	0	0	0	0	0	0	0	0	0	0	0.0296736	0	0	0	0	0	0	0	0	0	0	0	0	0	0	0	0	0	0	0	0	0	0	0	0	0	0	0	0	0	0	0
Sphingobacterium	0	0	0	0	0	0	0	0	0	0	0	0	0	0.028806	0	0	0	0	0	0	0	0	0	0	0	0	0	0	0	0	0	0	0	0	0	0	0	0	0	0	0	0	0	0	0	0	0	0	0
Sphingobium	0	0	0	0.05743	0	0	0	0	0	0	0	0	0	0	0.176419	0	0	0	0	0	0	0.077232	0	0	0	0	0.0573723	0.0429123	0.02886	0	0.0286779	0	0.014861	0	0	0	0	0	0	0	0	0	0	0	0	0	0	0	0
Sphingomonas	0	0	0	0.0143575	0	0	0	0	0.0573641	0	0	0	0.162098	0	0	0	0.028551	0	0	0	0	0	0	0	0	0	0	0.0715205	0	0	0	0	0.014861	0	0	0	0	0	0.114597	0	0	0	0	0	0	0	0	0	0
Sphingopyxis	0	0	0	0	0	0	0	0	0	0	0	0	0	0	0	0	0	0	0	0	0	0	0	0	0	0	0	0	0	0	0	0	0	0	0	0	0	0	0	0	0	0	0	0	0	0	0	0	0
Sporacetigenium	0	0	0	0	0	0	3.29833	0	0	0	0	0	0	0	0	0	0	0	0	0	0	2.25517	1.28862	0	0	0	0	0	0	0	0	0	0	0	0	0	0	0	0	0	0	0	0	0	0	0	0	0	0
Sporobacter	0	0.0291036	0	0	0	0	0	0	0	0	0	0	0	0	0	0	0	0	0	0	0	0	0	0	0	0	0	0	0	0	0	0	0	0	0	0.251331	0	0	0	0	0	0	0	0	0	0	0	0	0
Staphylococcus	93.8951	1.38242	5.88066	5.19742	14.417	31.8327	5.04363	10.2523	2.29456	18.6608	0.627675	13.6377	20.9696	9.01628	31.2996	18.2362	21.1135	27.4481	60.9847	31.4719	15.0634	33.1171	6.97027	3.27547	14.6306	5.99884	13.5112	4.99213	19.4661	38.9416	6.29481	64.6156	23.5845	2.37254	28.6607	19.9438	42.0329	32.5317	1.08867	25.7156	24.7341	0	0	0	0	0	0	0	0
Stenotrophomonas	0	0	0	0	0	0	0	0	0	0	0	0	0	0	0	0	0	0	0	0	0	0	0	0	0	0	0	0	0.02886	0	0	0.173737	0	0	0	0	0	0.0295072	0	0	0	0	0	0	0	0	0	0	0
Stenoxybacter	0	0	0	0	0	0	0	0	0	0.0839067	0	0	0	0	0	0	0	0	0	0	0	0	0	0	0	0	0	0	0	0	0	0	0.0743052	0.0168265	0	0	0	0	0	0	0	0	0	0	0	0	0	0	0
Steroidobacter	0	0	0	0	0	0	0	0	0	0	0	0	0	0	0	0	0	0	0	0	0	0	0	0	0	0	0	0.0429123	0	0	0	0	0	0	0	0	0	0	0	0	0	0	0	0	0	0	0	0	0
Streptobacillus	0	0	0	0	0	0	0	0	0	0	0	0	0	0	0	0	0	0	0	0	0	0	0.102504	0	0	0	0	0	0	0	0	0	0	0	0	0	0	0	0	0	0	0	0	0	0	0	0	0.0163319	0
Streptococcus	2.45056	0.334692	0	1.67983	0.301551	1.01332	2.2334	2.00939	0.129069	0.151032	0.0570613	0.457928	0.78102	0	5.48368	1.69368	0.371163	0.430267	1.27334	0.505051	0.878456	1.52919	1.56685	5.52453	5.41822	1.05522	0.215146	0.0429123	1.16883	0.589589	0.301118	2.72188	0.0594442	0.302877	1.85938	0.650503	0.0572656	8.40956	0	2.47769	2.02644	65.1451	67.0689	27.731	70.549	88.5082	76.6908	48.375	37.7121
Streptomyces	0	0	0	0	0	0	0	0	0	0	0	0	0	0	0	0	0	0	0	0	0	0	0	0	0	0	0	0	0	0	0	0	0	0	0	0	0	0	0	0	0	0	0	0	0	0	0	0	0
Subdoligranulum	0	0.0873108	0	0	0	0	0	0	0	0	0	0	0	0	0.0588062	0	0	0	0.101868	0	0	0.077232	0	0	0.143719	0	0	0	0	0	0	0	0	0	0.0435793	0.487877	0	0	0	0.0769468	0	0	0.0482625	0	0	0	0	0	0
Succiniclasticum	0	0	0	0	0	0	0	0	0	0	0	0	0	0	0	0	0	0	0	0	0	0	0	0	0	0	0	0	0	0	0	0	0	0	0	0	0	0	0	0	0	0	0	0	0	0	0	0	0
Succinivibrio	0	0	0	0	0	0	0	0	0	0	0	0	0	0	0	0	0	0	0	0	0	0	0	0	0	0	0	0	0	0	0	0	0	0	0	0	0	0	0	0	0	0	0	0	0	0	0	0	0
Sutterella	0	0	0	0	0	0	0	0	0	0	0	0	0	0	0	0	0	0	0	0	0	0	0	0	0	0	0	0	0	0	0	0	0	0	0	0	0	0	0	0	0	0	0	0	0	0	0	0	0
Syntrophococcus	0	0	0	0	0	0	0	0	0	0	0	0	0	0	0	0	0	0	0	0	0	0	0	0	0	0	0	0	0	0	0	0	0	0	0	0	0	0	0	0	0.0143719	0	0	0	0	0	0	0	0.0349834
Tannerella	0	0	0	0	0	0	0	0	0	0	0	0	0	0	0	0	0	0	0	0	0	0	0	0	0	0	0	0	0	0	0	0	0	0	0	0	0	0	0	0	0	0	0	0.245136	0.0667445	0	0.0452899	0.0326637	0.139934
Thermomonas	0	0	0	0	0	0	0	0	0	0.0335627	0	0	0	0	0	0	0	0	0	0	0	0	0	0	0	0	0	0	0	0	0	0	0	0	0	0	0	0	0	0	0	0	0	0	0	0	0	0	0
Thermopolyspora	0	0	0	0	0	0	0	0	0	0	0	0	0	0	0	0	0	0	0	0	0	0	0	0	0	0	0	0	0	0	0	0	0	0	0	0	0	0	0	0	0	0	0	0	0	0	0	0	0
Thermus	0	0	0	0	0	0	0	0	0	0	0	0	0	0	0	0	0	0	0	0	0	0	0	0	0	0	0	0	0	0	0	0	0	0	0	0	0	0	0	0	0	0	0	0	0	0	0	0	0
Treponema	0	0	0	0	0.0574383	0	0	0	0	0	0	0	0	0	0	0	0	0	0	0	0	0	0	0.090566	0	0	0	0	0	0	0	0	0	0	0.0435793	0	0	0	0	0	0	0.0156863	0	0.260457	0.834307	0	0	0.0326637	0.0524751
Truepera	0	0	0	0	0	0	0	0	0	0	0	0	0	0	0	0	0	0	0	0	0	0	0	0	0	0	0	0	0	0	0	0	0	0	0	0	0	0	0	0	0	0	0	0	0	0	0	0	0
Tumebacillus	0	0.0582072	0	0	0	0	0	0	0	0	0	0	0.0442087	0	0.147016	0	0.028551	0.103858	0	0	0.0432028	0	0	0	0	0	0	0	0	0.0862813	0	0.144781	0	0	0	0	0	0	0	0	0	0	0	0	0	0	0	0	0
Turicella	0	0	0	0	0	0	0	0	0	0	0	0	0	0.028806	0	0	0.028551	0	0	0	0	0	0	0	0	0	0	0	0	0	0	0	0	0.033653	0	0	0	0	0	0	0	0	0	0	0	0	0	0	0
Turicibacter	0	0	0	0	0	0	0	0	0	0	0	0	0	0	0	0	0	0	0	0	0	0	0	0	0	0	0	0	0	0	0	0	0	0	0	0	0	0	0	0.877193	0	0	0	0	0	0	0	0	0
Ureaplasma	0	0	0	0	0	0	0	0	0	0	0	0	0	0	0	0	0	0	0	0	0	0	0	0	0	0	0	0	0	0	0	0	0	0	0	0	0	0	0	0	0	0	0	0	0	0	0.0301932	0	0
Varibaculum	0	0	0	0	0	0	0	0	0	0	0	0	0	0	0.0294031	0	0	0	0	0	0	0	0	0	0	0	0	0	0	0	0	0	0	0	0	0	0	0	0	0	0	0	0	0	0	0	0	0	0
Veillonella	0.143308	0.0291036	0.0576535	0.11486	0	0.130284	0.0295814	0.146671	0	0.0167813	0	0.0286205	0	0	0.764481	0.160607	0	0.0593472	0.49236	0.23088	0.129608	0.077232	0.102504	0.483019	0.244323	0.187916	0.573723	0.0429123	0.04329	0	0.100373	0.246127	0	0.0168265	0.217897	0	0	0.737681	0	0	0.0574878	3.34118	2.30051	5.76069	4.03804	0.982943	1.37379	4.93222	2.04653
Vibrio	0	0	0	0	0	0	0	0	0.0286821	0	0	0	0	0	0.0294031	0	0	0	0	0	0	0	0	0	0	0	0	0	0	0	0	0	0	0	0	0	0	0	0	0	0	0	0	0	0	0	0	0	0
Victivallis	0	0	0	0	0	0	0	0	0	0	0	0	0	0	0	0	0	0	0	0	0	0	0	0	0	0	0	0	0	0	0	0	0	0	0	0	0	0	0	0	0	0	0	0	0	0	0	0	0
Wautersiella	0	0.0291036	0	0	0	0	0	0	0	0	0	0	0	0.028806	0	0	0	0	0	0	0	0	0	0	0	0	0	0	0	0	0	0	0	0	0	0	0	0	0	0	0.574878	0	0	0	0	0	0	0	0
Weissella	0	0	0	0	0	0	0	0	0	0	0	0	0	0	0	0	0.028551	0	0	0	0	0	0	0	0	0	0	0	0	0	0	0	0	0	0.0435793	0	0	0	0	0	0	0	0	0	0	0	0	0	0
Xanthomonas	0	0	0.0576535	0	0	0	0	0	0	0	0	0	0	0	0	0	0	0	0	0	0	0	0	0	0	0	0	0	0	0.0287604	0	0	0	0	0	0	0	0	0	0	0	0	0	0	0	0	0	0	0
Xylanibacter	0	0	0	0	0	0	0	0	0	0	0	0	0	0	0	0	0	0	0	0	0	0	0	0	0	0	0	0	0	0	0	0	0	0	0	0	0	0	0	0	0	0	0	0	0	0	0	0	0
Yersinia	0	0	0	0	0	0	0	0	0	0	0	0	0	0	0	0	0	0	0	0	0	0.077232	0.102504	0	0	0	0	0	0	0	0	0	0	0	0	0	0	0	0	0	0.0287439	0	0	0	0	0	0	0	0
Zimmermannella	0	0	0	0	0	0	0	0	0	0	0	0	0	0	0.0588062	0	0	0	0	0	0	0	0	0	0	0	0	0	0	0	0	0	0	0	0	0	0	0	0	0	0	0	0	0	0	0	0	0	0
[truncated: 252 more columns]
